# Supplementary material for: Prevalence, Resistance Patterns and Biofilm Production Ability of Bacterial Uropathogens from Cases of Community-Acquired Urinary Tract Infections in South Italy
Source: Pathogens. 2023 Mar 29;12(4):537. doi: 10.3390/pathogens12040537 (PMC10145297; doi:10.3390/pathogens12040537)
Supplement: Supplementary file 1 [file pathogens-12-00537-s001.zip]

Archive with 1 entries (1 files):
- pathogens-2271275-supplementary.pdf
